# Supplementary material for: datasets on employee value proposition (evp) and performance of selected fast moving consumer goods (FMCGs) firms in Nigeria
Source: Data Brief. 2018 Jun 27;19:1907–11. doi: 10.1016/j.dib.2018.06.027 (PMC6141159; doi:10.1016/j.dib.2018.06.027)
Supplement: Supplementary file 2 — Supplementary material [file mmc2.zip]

Archive with 1 entries (1 files):
- Dataset on EVP useable.sav
